# Supplementary material for: Epstein–Barr Virus Promotes Oral Squamous Cell Carcinoma Stemness through the Warburg Effect
Source: Int J Mol Sci. 2023 Sep 14;24(18):14072. doi: 10.3390/ijms241814072 (PMC10531857; doi:10.3390/ijms241814072)
Supplement: Supplementary file 1 [file ijms-24-14072-s001.zip]

Archive with 1 entries (1 files):
- ijms-2564485-supplementary.pdf
